# Supplementary material for: Phytotoxic Effects of Polystyrene and Polymethyl Methacrylate Microplastics on Allium cepa Roots
Source: Plants (Basel). 2023 Feb 7;12(4):747. doi: 10.3390/plants12040747 (PMC9959832; doi:10.3390/plants12040747)
Supplement: Supplementary file 1 [file plants-12-00747-s001.zip]

Archive with 2 entries (2 files):
- Supplement S1_PS-MPs_whole chromatogram.pdf
- Supplement S2_PMMA-MPs_whole chromatogram.pdf
